# Supplementary material for: iNovo479: Metabolic Modeling Provides a Roadmap to Optimize Bioproduct Yield from Deconstructed Lignin Aromatics by Novosphingobium aromaticivorans
Source: Metabolites. 2022 Apr 18;12(4):366. doi: 10.3390/metabo12040366 (PMC9028409; doi:10.3390/metabo12040366)
Supplement: Supplementary file 1 [file metabolites-12-00366-s001.zip]

Archive with 4 entries (3 files):
- Supplemental_Files/
- Supplemental_Files/DatasetS1.xlsx
- Supplemental_Files/.DS_Store
- Supplemental_Files/iNovo_supplemental_2022-03-18.pdf
