# Supplementary material for: iNovo479: Metabolic Modeling Provides a Roadmap to Optimize Bioproduct Yield from Deconstructed Lignin Aromatics by Novosphingobium aromaticivorans
Source: Metabolites. 2022 Apr 18;12(4):366. doi: 10.3390/metabo12040366 (PMC9028409; doi:10.3390/metabo12040366)
Supplement: Supplementary file 1 [file metabolites-12-00366-s001.zip › Supplemental_Files/DatasetS1.xlsx]

## Sheet: Sheet2
Biomass Equation																					Protein [Calculations from Imam et al. 2011, data from Peterson, et al. 2001 and laboratory measurements]										GAM (Growth associated maintenance) [Calculations and data from Imam, et al. 2011 and laboratory measurements]						Reference
Compound ID	mmol in biomass	Name	Formula	C	H	N	O	P	S	Fe	Source	C	H	N	O	P	S	Fe			Amino acid	% composition	MW	MW in polymer	mol/mol of protein	g/mol of protein	g/g of protein	mmol/gDW				WT%	Total mmol	mmol ~P/mmol	Total		1. Imam S, Yilmaz S, Sohmen U, Gorzalski AS, Reed JL, Noguera DR, Donohue TJ. iRsp1095: a genome-scale reconstruction of the Rhodobacter sphaeroides metabolic network. BMC systems biology. 2011 Dec;5(1):1-7.
C00001	47.41	water	H2O	0	2	0	1	0	0	0		0	94.82	0	47.41	0	0	0			Totals for Ala (A)	0.1364	89	71	0.1364	9.6844	0.0908421	0.76768			Protein	0.6	5.62815	4.324	24.3361		2. Peterson JD, Umayam LA, Dickinson T, Hickey EK, White O. The Comprehensive Microbial Resource. Nucleic Acids Res. 2001 Jan 1;29(1):123-5. PubMed PMID: 11125067; PubMed Central PMCID: PMC29848.
C00002	47.4426	ATP	C10H16N5O13P3	10	16	5	13	3	0	0		474.426	759.081	237.213	616.754	142.328	0	0			Totals for Arg (R)	0.0718	174	156	0.0718	11.2008	0.105066	0.404101			DNA	0.017	0.119746	1.365	0.163453		3. Takeuchi M, Hamana K, Hiraishi A. Proposal of the genus Sphingomonas sensu stricto and three new genera, Sphingobium, Novosphingobium and Sphingopyxis, on the basis of phylogenetic and chemotaxonomic analyses. International Journal of Systematic and Evolutionary Microbiology. 2001 Jul 1;51(4):1405-17.
C00008	-47.41	ADP	C10H15N5O10P2	10	15	5	10	2	0	0		-474.1	-711.15	-237.05	-474.1	-94.82	0	0			Totals for Asn (N)	0.0237	132	114	0.0237	2.7018	0.0253436	0.133387			RNA	0.066	0.272703	0.406	0.110717		4. Harrison PJ, Dunn TM, Campopiano DJ. Sphingolipid biosynthesis in man and microbes. Natural product reports. 2018;35(9):921-54.
C00009	-47.41	Orthophosphate	H3PO4	0	3	0	4	1	0	0		0	-142.23	0	-189.64	-47.41	0	0			Totals for Asp (D)	0.0557	133	115	0.0557	6.4055	0.0600852	0.313488							24.6103
C00010	0.0059	CoA	C21H36N7O16P3S	21	36	7	16	3	1	0		0.1239	0.2124	0.0413	0.0944	0.0177	0.0059	0			Totals for Cys (C)	0.0119	121	103	0.0119	1.2257	0.0114974	0.066975			Additional GAM cost estimated from E. coli				22.8
C00013	0.284	Diphosphate	H4P2O7	0	4	0	7	2	0	0		0	1.136	0	1.988	0.568	0	0			Totals for Gln (Q)	0.0267	147	129	0.0267	3.4443	0.0323084	0.150272						total	47.4103
C00016	6e-05	FAD	C27H33N9O15P2	27	33	9	15	2	0	0		0.00162	0.00198	0.00054	0.0009	0.00012	0	0			Totals for Glu (E)	0.0668	146	128	0.0668	8.5504	0.0802049	0.375961
C00018	6e-05	Pyridoxal phosphate	C8H10NO6P	8	10	1	6	1	0	0		0.00048	0.0006	6e-05	0.00036	6e-05	0	0			Totals for Gly (G)	0.0922	75	57	0.0922	5.2554	0.049297	0.518916
C00019	6e-05	S-Adenosyl-L-methionine	C15H22N6O5S	15	22	6	5	0	1	0		0.0009	0.00132	0.00036	0.0003	0	6e-05	0			Totals for His (H)	0.0227	155	137	0.0227	3.1099	0.0291717	0.127759			Phospholipids/Sulfolipids [Calculations and data from Imam, et al. 2011 and laboratory measurements]
C00020	0.001	Adenosine 5'-monophosphate	C10H14N5O7P	10	14	5	7	1	0	0		0.01	0.014	0.005	0.007	0.001	0	0			Totals for Ile (I)	0.0484	131	113	0.0484	5.4692	0.0513025	0.272403			Lipids (excluding pigments)	% composition (photo)*	MW	mol/mol of Lipid	g/mol of Lipid	g/g of Lipid	mmol/gDW
C00024	5e-05	Acetyl-CoA	C23H38N7O17P3S	23	38	7	17	3	1	0		0.00115	0.0019	0.00035	0.00085	0.00015	5e-05	0			Totals for Leu (L)	0.0918	131	113	0.0918	10.3734	0.0973051	0.516664			Phosphatidylethanolamine	32	742.09	0.32	237.469	0.362373	0.0354028
C00025	0.375961	L-glutamate	C5H9NO4	5	9	1	4	0	0	0		1.8798	3.38365	0.375961	1.50384	0	0	0			Totals for Lys (K)	0.0278	146	128	0.0278	3.5584	0.0333787	0.156463			Phosphatidylglycerol	36	772.09	0.36	277.952	0.42415	0.0398281
C00037	0.518916	Glycine	C2H5NO2	2	5	1	2	0	0	0		1.03783	2.59458	0.518916	1.03783	0	0	0			Totals for Met (M)	0.0264	149	131	0.0264	3.4584	0.0324407	0.148583			Phosphatidylcholine	16	784.09	0.16	125.454	0.191441	0.0177014
C00041	0.76768	Alanine	C3H7NO2	3	7	1	2	0	0	0		2.30304	5.37376	0.76768	1.53536	0	0	0			Totals for Phe (F)	0.034	165	147	0.034	4.998	0.0468825	0.191357			Cardiolipin	1	1444	0.01	14.44	0.0220352	0.00110634
C00044	0.0661216	GTP	C10H16N5O14P3	10	16	5	14	3	0	0		0.661216	1.05795	0.330608	0.925702	0.198365	0	0			Totals for Pro (P)	0.054	115	97	0.054	5.238	0.0491338	0.30392						total	655.316		0.0940386
C00047	0.156463	Lysine	C6H14N2O2	6	14	2	2	0	0	0		0.938776	2.19048	0.312925	0.312925	0	0	0			Totals for Ser (S)	0.0456	105	87	0.0456	3.9672	0.0372134	0.256644			others	8.6
C00049	0.313488	L-Aspartate	C4H7NO4	4	7	1	4	0	0	0		1.25395	2.19442	0.313488	1.25395	0	0	0			Totals for Thr (T)	0.0522	119	101	0.0522	5.2722	0.0494546	0.29379			Measured phospholipids		0.0725 g/gDW
C00051	6e-05	Glutathione	C10H17N3O6S	10	17	3	6	0	1	0		0.0006	0.00102	0.00018	0.00036	0	6e-05	0			Totals for Trp (W)	0.0105	204	186	0.0105	1.953	0.0183196	0.0590956
C00062	0.404101	L-Arginine	C6H14N4O2	6	14	4	2	0	0	0		2.42461	5.65742	1.61641	0.808203	0	0	0			Totals for Tyr (Y)	0.0201	181	163	0.0201	3.2763	0.0307325	0.113126
C00063	0.0641882	CTP	C9H16N3O14P3	9	16	3	14	3	0	0		0.577694	1.02701	0.192565	0.898635	0.192565	0	0			Totals for Val (V)	0.0754	117	99	0.0754	7.4646	0.0700199	0.424363			Fatty acids (5% of gDW) [Calculations from Imam, et al. 2011, data from Takeuchi, et al. 2001]
C00064	0.150272	L-glutamine	C5H10N2O3	5	10	2	3	0	0	0		0.751358	1.50272	0.300543	0.450815	0	0	0							g protein/mol protein	106.607					Fatty acids	% composition	MW upon incorporation	weighted contribution	mol/mol of lipid	g/mol of lipid	g/g of lipid	mmol/gDW
C00065	0.256644	Serine	C3H7NO3	3	7	1	3	0	0	0		0.769931	1.79651	0.256644	0.769931	0	0	0													16:0 (Hexadecanoic acid)	0.23	239.42	55.0666	0.23	55.0666	0.255913	0.0534443
C00068	6e-05	Thiamin diphosphate	C12H19N4O7P2S	12	19	4	7	2	1	0		0.00072	0.00114	0.00024	0.00042	0.00012	6e-05	0			RNA [Calculations from Imam et al. 2011, data from Peterson, et al. 2001 and laboratory measurements]										18:1 (Octadecanoic acid)	0.42	265.461	111.494	0.42	111.494	0.518148	0.097594
C00073	0.148583	L-Methionine	C5H11NO2S	5	11	1	2	0	1	0		0.742916	1.63442	0.148583	0.297167	0	0.148583	0			Nucleotides	% composition	MW	MW in polymer	mol/mol of RNA	g/mol of RNA	g/g of RNA	mmol/gDW			14:0 (Tetradecanoic acid)	0.23	211.378	48.6169	0.23	48.6169	0.225939	0.0534443
C00075	0.0309341	UTP	C9H15N2O15P3	9	15	2	15	3	0	0		0.278407	0.464011	0.0618681	0.464011	0.0928022	0	0			ATP	16.7	507.2	347.2	0.167	57.9824	0.169851	0.0322874					average fatty acid weight	215.177
C00078	0.0590956	Tryptophan	C11H12N2O2	11	12	2	2	0	0	0		0.650052	0.709147	0.118191	0.118191	0	0	0			GTP	34.2	523.2	363.2	0.342	124.214	0.363869	0.0661216
C00079	0.191357	Phenylalanine	C9H11NO2	9	11	1	2	0	0	0		1.72221	2.10493	0.191357	0.382714	0	0	0			CTP	33.2	483.2	323.2	0.332	107.302	0.314328	0.0641882
C00082	0.113126	Tyrosine	C9H11NO3	9	11	1	3	0	0	0		1.01813	1.24438	0.113126	0.339378	0	0	0			UTP	16	484.2	324.2	0.16	51.872	0.151952	0.0309341
C00091	3e-06	Succinyl-CoA	C25H40N7O19P3S	25	40	7	19	3	1	0		7.5e-05	0.00012	2.1e-05	5.7e-05	9e-06	3e-06	0							total	283.389		0.272703
C00097	0.066975	L-Cysteine	C3H7NO2S	3	7	1	2	0	1	0		0.200925	0.468825	0.066975	0.13395	0	0.066975	0
C00103	0.003	alpha-D-Glucose 1-phosphate	C6H13O9P	6	13	0	9	1	0	0		0.018	0.039	0	0.027	0.003	0	0			DNA [Calculations from Imam et al. 2011, data from Peterson, et al. 2001 and laboratory measurements]
C00123	0.516664	L-leucine	C6H13NO2	6	13	1	2	0	0	0		3.09999	6.71664	0.516664	1.03333	0	0	0			Nucleotide	Number of bases	% composition	MW	MW in polymer	mol/mol of DNA	g/mol of DNA	g/g of DNA	mmol/gDW
C00131	0.00959914	dATP	C10H16N5O12P3	10	16	5	12	3	0	0		0.0959914	0.153586	0.0479957	0.11519	0.0287974	0	0			dATP	740955	0.175029	491.2	313.2	0.174437	54.6337	0.17685	0.00959914
C00135	0.127759	Histidine	C6H9N3O2	6	9	3	2	0	0	0		0.766555	1.14983	0.383277	0.255518	0	0	0			dTTP	735939	0.173845	482.2	304.2	0.174437	53.0637	0.171768	0.00959914
C00148	0.30392	L-Proline	C5H9NO2	5	9	1	2	0	0	0		1.5196	2.73528	0.30392	0.607841	0	0	0			dGTP	1379084	0.325769	507.2	329.2	0.325563	107.175	0.346928	0.0179155
C00152	0.133387	Asparagine	C4H8N2O3	4	8	2	3	0	0	0		0.533549	1.0671	0.266774	0.400162	0	0	0			dCTP	1377339	0.325357	467.2	289.2	0.325563	94.1528	0.304774	0.0179155
C00157	0.0177014	Phosphatidylcholine	C32H64N5O22P3S2	32	64	5	22	3	2	0		0.566445	1.13289	0.088507	0.389431	0.0531042	0.0354028	0			total	4233317					309.026		0.0550293
C00183	0.424363	L-valine	C5H11NO2	5	11	1	2	0	0	0		2.12181	4.66799	0.424363	0.848726	0	0	0
C00188	0.29379	Threonine	C4H9NO3	4	9	1	3	0	0	0		1.17516	2.64411	0.29379	0.881369	0	0	0
C00206	0.00959914	dADP	C10H15N5O9P2	10	15	5	9	2	0	0		0.0959914	0.143987	0.0479957	0.0863923	0.0191983	0	0
C00249	0.0496	Hexadecanoic acid	C16H32O2	16	32	0	2	0	0	0		0.7936	1.5872	0	0.0992	0	0	0
C00255	6e-05	Riboflavin	C17H20N4O6	17	20	4	6	0	0	0		0.00102	0.0012	0.00024	0.00036	0	0	0
C00286	0.0179155	dGTP	C10H16N5O13P3	10	16	5	13	3	0	0		0.179155	0.286648	0.0895775	0.232902	0.0537465	0	0
C00315	0.042	Spermidine	C7H19N3	7	19	3	0	0	0	0		0.294	0.798	0.126	0	0	0	0
C00344	0.0398281	Phosphatidylglycerol	C30H59N4O24P3S2	30	59	4	24	3	2	0		1.19484	2.34986	0.159313	0.955875	0.119484	0.0796563	0
C00350	0.0354028	Phosphatidylethanolamine	C29H58N5O22P3S2	29	58	5	22	3	2	0		1.02668	2.05336	0.177014	0.778861	0.106208	0.0708056	0
C00407	0.272403	L-isoleucine	C6H13NO2	6	13	1	2	0	0	0		1.63442	3.54123	0.272403	0.544805	0	0	0
C00440	0.05	5-Methyltetrahydrofolate	C20H25N7O6	2	25	7	6	0	0	0		0.1	1.25	0.35	0.3	0	0	0
C00458	0.0179155	dCTP	C9H16N3O13P3	9	16	3	13	3	0	0		0.16124	0.286648	0.0537465	0.232902	0.0537465	0	0
C00459	0.00959914	dTTP	C10H17N2O14P3	10	17	2	14	3	0	0		0.0959914	0.163185	0.0191983	0.134388	0.0287974	0	0
C00692	0.0274	UDP-N-acetylmuramoyl-L-alanyl-D-glutamate	C28H43N5O23P2	28	43	5	23	2	0	0		0.7672	1.1782	0.137	0.6302	0.0548	0	0
C01530	0.0906	Octadecanoic acid	C18H36O2	18	36	0	2	0	0	0		1.6308	3.2616	0	0.1812	0	0	0
C04574	5.9e-05	di-trans,poly-cis-Undecaprenyl diphosphate	C55H92O7P2	55	92	0	7	2	0	0		0.003245	0.005428	0	0.000413	0.000118	0	0
C05921	6e-05	Biotinyl-5'-AMP	C20H28N7O9PS	20	28	7	9	1	1	0		0.0012	0.00168	0.00042	0.00054	6e-05	6e-05	0
C05980	0.00110634	Cardiolipin	C57H110N8O45P6S4	57	110	8	45	6	4	0		0.0630612	0.121697	0.0088507	0.0497852	0.00663802	0.00442535	0
C06098	7e-05	Zeaxanthin	C40H56O2	40	56	0	2	0	0	0		0.0028	0.00392	0	0.00014	0	0	0
C06424	0.0496	Tetradecanoic acid	C14H28O2	14	28	0	2	0	0	0		0.6944	1.3888	0	0.0992	0	0	0
C17569	6e-05	Ubiquinone-8	C49H74O4	49	74	0	4	0	0	0		0.00294	0.00444	0	0.00024	0	0	0
C15672	6e-05	Heme O	C49H58FeN4O5	49	58	4	5	0	0	1		0.00294	0.00348	0.00024	0.0003	0	0	6e-05
SGL-1	0.00834	sphingoglycolipid*	C43H86NO13	43	86	1	13	0	0	0		0.35862	0.71724	0.00834	0.10842	0	0	0
				C	H	N	O	P	S	Fe
			total mmol	36.6775	74.7504	9.67248	22.7437	1.69637	0.412041	6e-05		36.6775	74.7504	9.67248	22.7437	1.69637	0.412041	6e-05
			total g	0.440497	0.0754979	0.135512	0.363899	0.0525366	0.0132142	3.351e-06
			total g biomass	1.08116								*sphingoglycolipid pathway from Harrison et al. 2018; value is equivalent to amount of LPS in the aerobic Rhodobacter biomass equation from Imam et al. 2001
Adjusted biomass
C00001	-47.41	"C00001": -47.41,		"C00001": -47.41,			"C00001": -47.41, "C00002": -47.4425936181397, "C00008": 47.41, "C00009": 47.41, "C00010": -0.00545710823969142, "C00013": -0.262681142385146, "C00016": -5.54960159968619E-05, "C00018": -5.54960159968619E-05, "C00019": -5.54960159968619E-05, "C00020": -0.000924933599947698, "C00024": -4.62466799973849E-05, "C00025": -0.347738642488466, "C00037": -0.479962617326895, "C00041": -0.710053156423486, "…
C00002	-47.4426	"C00002": -47.4425936181397,		"C00002": -47.4425936181397,
C00008	47.41	"C00008": 47.41,		"C00008": 47.41,
C00009	47.41	"C00009": 47.41,		"C00009": 47.41,
C00010	-0.00545711	"C00010": -0.00545710823969142,		"C00010": -0.00545710823969142,
C00013	-0.262681	"C00013": -0.262681142385146,		"C00013": -0.262681142385146,
C00016	-5.5496e-05	"C00016": -5.54960159968619E-05,		"C00016": -5.54960159968619E-05,
C00018	-5.5496e-05	"C00018": -5.54960159968619E-05,		"C00018": -5.54960159968619E-05,
C00019	-5.5496e-05	"C00019": -5.54960159968619E-05,		"C00019": -5.54960159968619E-05,
C00020	-0.000924934	"C00020": -0.000924933599947698,		"C00020": -0.000924933599947698,
C00024	-4.62467e-05	"C00024": -4.62466799973849E-05,		"C00024": -4.62466799973849E-05,
C00025	-0.347739	"C00025": -0.347738642488466,		"C00025": -0.347738642488466,
C00037	-0.479963	"C00037": -0.479962617326895,		"C00037": -0.479962617326895,
C00041	-0.710053	"C00041": -0.710053156423486,		"C00041": -0.710053156423486,
C00044	-0.0611581	"C00044": -0.0611580625958471,		"C00044": -0.0611580625958471,
C00047	-0.144718	"C00047": -0.14471757876017,		"C00047": -0.14471757876017,
C00049	-0.289956	"C00049": -0.289955724350413,		"C00049": -0.289955724350413,
C00051	-5.5496e-05	"C00051": -5.54960159968619E-05,		"C00051": -5.54960159968619E-05,
C00062	-0.373767	"C00062": -0.373766983992095,		"C00062": -0.373766983992095,
C00063	-0.0593698	"C00063": -0.0593698151515241,		"C00063": -0.0593698151515241,
C00064	-0.138991	"C00064": -0.138991343629372,		"C00064": -0.138991343629372,
C00065	-0.237378	"C00065": -0.237378474513085,		"C00065": -0.237378474513085,
C00068	-5.5496e-05	"C00068": -5.54960159968619E-05,		"C00068": -5.54960159968619E-05,
C00073	-0.13743	"C00073": -0.137429643139155,		"C00073": -0.137429643139155,
C00075	-0.028612	"C00075": -0.0286119591091682,		"C00075": -0.0286119591091682,
C00078	-0.0546595	"C00078": -0.0546595171576183,		"C00078": -0.0546595171576183,
C00079	-0.176993	"C00079": -0.176992722224669,		"C00079": -0.176992722224669,
C00082	-0.104634	"C00082": -0.104633932844583,		"C00082": -0.104633932844583,
C00091	-2.7748e-06	"C00091": -2.77480079984309E-06,		"C00091": -2.77480079984309E-06,
C00097	-0.0619475	"C00097": -0.0619474527786341,		"C00097": -0.0619474527786341,
C00103	-0.0027748	"C00103": -0.00277480079984309,		"C00103": -0.00277480079984309,
C00123	-0.47788	"C00123": -0.477880350006606,		"C00123": -0.477880350006606,
C00131	-0.00887857	"C00131": -0.00887857055584257,		"C00131": -0.00887857055584257,
C00135	-0.118169	"C00135": -0.11816867042647,		"C00135": -0.11816867042647,
C00148	-0.281106	"C00148": -0.28110608823918,		"C00148": -0.28110608823918,
C00152	-0.123374	"C00152": -0.123374338727196,		"C00152": -0.123374338727196,
C00157	-0.0163726	"C00157": -0.0163726125001356,		"C00157": -0.0163726125001356,
C00183	-0.392507	"C00183": -0.392507389874706,		"C00183": -0.392507389874706,
C00188	-0.271736	"C00188": -0.271735885297873,		"C00188": -0.271735885297873,
C00206	-0.00887857	"C00206": -0.00887857055584257,		"C00206": -0.00887857055584257,
C00249	-0.0458767	"C00249": -0.0458767065574058,		"C00249": -0.0458767065574058,
C00255	-5.5496e-05	"C00255": -5.54960159968619E-05,		"C00255": -5.54960159968619E-05,
C00286	-0.0165707	"C00286": -0.0165706517104459,		"C00286": -0.0165706517104459,
C00315	-0.0388472	"C00315": -0.0388472111978033,		"C00315": -0.0388472111978033,
C00344	-0.0368384	"C00344": -0.0368383781253051,		"C00344": -0.0368383781253051,
C00350	-0.0327452	"C00350": -0.0327452250002712,		"C00350": -0.0327452250002712,
C00407	-0.251954	"C00407": -0.251954345755116,		"C00407": -0.251954345755116,
C00440	-0.0462467	"C00440": -0.0462466799973849,		"C00440": -0.0462466799973849,
C00458	-0.0165707	"C00458": -0.0165706517104459,		"C00458": -0.0165706517104459,
C00459	-0.00887857	"C00459": -0.00887857055584256,		"C00459": -0.00887857055584256,
C00692	-0.0253432	"C00692": -0.0253431806385669,		"C00692": -0.0253431806385669,
C01530	-0.083799	"C01530": -0.0837989841552614,		"C01530": -0.0837989841552614,
C04574	-5.45711e-05	"C04574": -5.45710823969142E-05,		"C04574": -5.45710823969142E-05,
C05921	-5.5496e-05	"C05921": -5.54960159968619E-05,		"C05921": -5.54960159968619E-05,
C05980	-0.00102329	"C05980": -0.00102328828125847,		"C05980": -0.00102328828125847,
C06098	-6.47454e-05	"C06098": -6.47453519963388E-05,		"C06098": -6.47453519963388E-05,
C06424	-0.0458767	"C06424": -0.0458767065574058,		"C06424": -0.0458767065574058,
C17569	-5.5496e-05	"C17569": -5.54960159968619E-05,		"C17569": -5.54960159968619E-05,
C15672	-5.5496e-05	"C15672": -5.54960159968619E-05,		"C15672": -5.54960159968619E-05,
SGL-1	-0.00771395	"SGL-1": -0.0077139462235638,		"SGL-1": -0.0077139462235638,
